# Supplementary material for: A Miniaturized, High-Throughput Aqueous Solvent-Centric Method for Protein Solubility Screening
Source: Biochemistry. 2026 May 12;65(11):1755–62. doi: 10.1021/acs.biochem.6c00033 (PMC13235557; doi:10.1021/acs.biochem.6c00033)
Supplement: Supplementary file 2 [file bi6c00033_si_002.zip]

Archive with 4 entries (3 files):
- Protocol/
- Protocol/Buffer_table.xlsx
- Protocol/Protocol.pdf
- Protocol/ZYM-5052_autoinduction.docx
