# Supplementary material for: A Miniaturized, High-Throughput Aqueous Solvent-Centric Method for Protein Solubility Screening
Source: Biochemistry. 2026 May 12;65(11):1755–62. doi: 10.1021/acs.biochem.6c00033 (PMC13235557; doi:10.1021/acs.biochem.6c00033)
Supplement: Supplementary file 2 [file bi6c00033_si_002.zip › Protocol/Buffer_table.xlsx]

## Sheet: List1
	Tris-HCl		HEPES		Ammonium acetate	NaCl	Glycerol	DMSO	EtOH	Triton X100	Urea	CHAPS	Sarkosyl	Tween20
	mM	pH	mM	pH	M	mM	%	%	%	%	mM	%	%	%
A_1	50	8.5				50	0.1
A_2	50	8.5				50		0.05
A_3	50	8.5				50			0.05
A_4	50	8.5				50				0.01
A_5	50	8.5				50					100
A_6	50	8.5				50						1
B_1			50	7		50	0.1
B_2			50	7		50		0.05
B_3			50	7		50			0.05
B_4			50	7		50				0.01
B_5			50	7		50					100
B_6			50	7		50						1
C	50	8.5				300	10
D_1	20	8				100						0.32
D_2	20	8				200						0.32
D_3	20	8				300						0.32
D_4	20	8				400						0.32
D_5	20	8				500						0.32
E_1	20	8				100							0.3
E_2	20	8				200							0.3
E_3	20	8				300							0.3
E_4	20	8				400							0.3
E_5	20	8				500							0.3
F_1	20	8				100				0.5
F_3	20	8				300				0.5
F_5	20	8				500				0.5
G_1	20	8				100				1
G_3	20	8				300				1
G_5	20	8				500				1
G_1	20	8				100								0.1
G_3	20	8				300								0.1
G_5	20	8				500								0.1
H_1	20	8			0.2
H_3	20	8			0.6
H_4	20	8			1
H_5	20	8			1.5
H_6	20	8			2
I_1	20	8			0.2					0.5
I_3	20	8			0.6					0.5
I_4	20	8			1					0.5
I_5	20	8			1.5					0.5
I_6	20	8			2					0.5
J_1	20	8			0.2					1
J_3	20	8			0.6					1
J_4	20	8			1					1
J_5	20	8			1.5					1
J_6	20	8			2					1
K_1					0.2
K_3					0.6
K_4					1
K_5					1.5
K_6					2
L_1					0.2					0.5
L_3					0.6					0.5
L_4					1					0.5
L_5					1.5					0.5
L_6					2					0.5
L_7					0.2					1
L_9					0.6					1
L_10					1					1
L_11					1.5					1
L_12					2					1
M_1			20	7.4		100						0.32
M_3			20	7.4		300						0.32
M_5			20	7.4		500						0.32
N_1			20	7.4		100							0.3
N_3			20	7.4		300							0.3
N_5			20	7.4		500							0.3
O_1			20	7.4		100				0.5
O_3			20	7.4		300				0.5
O_5			20	7.4		500				0.5
P_1			20	7.4		100				1
P_3			20	7.4		300				1
P_5			20	7.4		500				1
Q_1			20	7.4		100								0.1
Q_3			20	7.4		300								0.1
Q_5			20	7.4		500								0.1
R_1			20	7.4	0.2
R_2			20	7.4	0.4
R_3			20	7.4	0.6
R_4			20	7.4	1
R_5			20	7.4	1.5
R_6			20	7.4	2
S_1			20	7.4	0.2					0.5
S_2			20	7.4	0.4					0.5
S_3			20	7.4	0.6					0.5
S_4			20	7.4	1					0.5
S_5			20	7.4	1.5					0.5
S_6			20	7.4	2					0.5
T_1			20	7.4	0.2					1
T_2			20	7.4	0.4					1
T_3			20	7.4	0.6					1
T_4			20	7.4	1					1
T_5			20	7.4	1.5					1
T_6			20	7.4	2					1
Water
